# Supplementary material for: Omics of an Enigmatic Marine Amoeba Uncovers Unprecedented Gene Trafficking from Giant Viruses and Provides Insights into Its Complex Life Cycle
Source: Microbiol Res (Pavia). Author manuscript; Available in PMC 2023 Sep 26. (PMC10521059; doi:10.3390/microbiolres14020047)
Supplement: Supplementary_material_Tekle [file NIHMS1925837-supplement-Supplementary_material_Tekle.zip]

Archive with 28 entries (27 files):
- Supplementary_material_Tekle/
- __MACOSX/._Supplementary_material_Tekle
- Supplementary_material_Tekle/electronic_supplementary_file_1_workflow.pdf
- __MACOSX/Supplementary_material_Tekle/._electronic_supplementary_file_1_workflow.pdf
- Supplementary_material_Tekle/Fig_S2.pdf
- __MACOSX/Supplementary_material_Tekle/._Fig_S2.pdf
- Supplementary_material_Tekle/.DS_Store
- __MACOSX/Supplementary_material_Tekle/._.DS_Store
- Supplementary_material_Tekle/Table_S1_Tricho_COGs_assignment.xlsx
- __MACOSX/Supplementary_material_Tekle/._Table_S1_Tricho_COGs_assignment.xlsx
- Supplementary_material_Tekle/Fig_S3_LGT_A_h.pdf
- __MACOSX/Supplementary_material_Tekle/._Fig_S3_LGT_A_h.pdf
- Supplementary_material_Tekle/Fig_S5_DGE_2X.png
- __MACOSX/Supplementary_material_Tekle/._Fig_S5_DGE_2X.png
- Supplementary_material_Tekle/Fig_S7_dge_sex.png
- __MACOSX/Supplementary_material_Tekle/._Fig_S7_dge_sex.png
- Supplementary_material_Tekle/Fig_S1_life_cycle_fig_new.png
- __MACOSX/Supplementary_material_Tekle/._Fig_S1_life_cycle_fig_new.png
- Supplementary_material_Tekle/Fig_S8_spo11_1_2_combo_NEW.pdf
- __MACOSX/Supplementary_material_Tekle/._Fig_S8_spo11_1_2_combo_NEW.pdf
- Supplementary_material_Tekle/Table_S2_NEW.xlsx
- __MACOSX/Supplementary_material_Tekle/._Table_S2_NEW.xlsx
- Supplementary_material_Tekle/Table_S3_NEW.xlsx
- __MACOSX/Supplementary_material_Tekle/._Table_S3_NEW.xlsx
- Supplementary_material_Tekle/Fig_S6_DGE_ls.png
- __MACOSX/Supplementary_material_Tekle/._Fig_S6_DGE_ls.png
- Supplementary_material_Tekle/Fig_S4_DGE_3X.png
- __MACOSX/Supplementary_material_Tekle/._Fig_S4_DGE_3X.png
